# Supplementary material for: G4STAB: a multi-input deep learning model to predict G-quadruplex thermodynamic stability based on sequence and salt concentration
Source: Bioinformatics. 2025 Sep 27;41(10):btaf545. doi: 10.1093/bioinformatics/btaf545 (PMC12556854; doi:10.1093/bioinformatics/btaf545)
Supplement: btaf545_Supplementary_Data [file btaf545_supplementary_data.zip]

Archive with 1 entries (1 files):
- btaf545_Supplementary_Data.rar
